# Supplementary material for: A role for Rad5 in ribonucleoside monophosphate (rNMP) tolerance
Source: Life Sci Alliance. 2021 Aug 18;4(10):e202000966. doi: 10.26508/lsa.202000966 (PMC8380674; doi:10.26508/lsa.202000966)
Supplement: Supplementary file 2 [file LSA-2020-00966_TableS2.xlsx]

## Sheet: Sheet1
Table S1
Strain name	Genotype	Provided by
W303 rad5-535	MATa ade2-1 trp1-1 can1-100 leu 2-3,112 his3-11,15 ura3 GAL1 psi+	S. El-Khamisy
W303 RAD5+	MATa ade2-1 trp1-1 leu2-3,112 his3-11,15 ura3-1 can1-100 psi+ RAD5+	F. Lazzaro
ESM2540-9	MATa/MATalpha ura3-52/ura3-52 leu2Δ1/ leu2Δ1 his3Δ200/ his3Δ200 trp1Δ63/ trp1Δ63	E. Schiebel
AA001	W303 RAD5+ rnh201Δ::KanMX6	This study
DD031	W303 pol2M644G rnh201Δ::KanMX6 rad5Δ::TRP1. Strain derived from W303 RAD5+	This study
DD032	W303 pol2M644G rad5Δ::TRP1. Strain derived from W303 RAD5+	This study
DD034	W303 pol2M644G rnh201Δ::KanMX6 rad5Δ::TRP1 + YCplac111 empty vector. Strain derived from W303 RAD5+	This study
DD035	W303 pol2M644G rnh201Δ::KanMX6 rad5Δ::TRP1 + pR5-28 (YCplac111- RAD5).Strain derived from W303 RAD5+	This study
DD036	W303 pol2M644G rnh201Δ::KanMX6 rad5Δ::TRP1 + pR5-30 (YCplac111-rad5-ATPase mutant). Strain derived from W303 RAD5+	This study
DD037	W303 pol2M644G rnh201Δ::KanMX6 rad5Δ::TRP1 + pR5-19 (YCplac111-rad5-Ub ligase mutant).Strain derived from W303 RAD5+	This study
DD038	W303 pol2M644G rad5Δ::TRP1- YCplac111 empty vector.Strain derived from W303 RAD5+	This study
DD039	W303 pol2M644G rad5Δ::TRP1- pR5-28 (YCplac111- RAD5).Strain derived from W303 RAD5+	This study
DD040	W303 pol2M644G rad5Δ::TRP1- pR5-30 (YCplac111-rad5-ATPase mutant).Strain derived from W303 RAD5+	This study
DD041	W303 pol2M644G rad5Δ::TRP1- pR5-19 (YCplac111-rad5-Ub ligase mutant).Strain derived from W303 RAD5+	This study
DD043	W303 RAD5+ pol2M644G rnh201Δ::KanMX6-YCplac111 empty vector	This study
DD044	W303 RAD5+ pol2M644G-YCplac111 empty vector.	This study
DD046	W303 RAD5+ pol2M644G rnh201Δ::KanMX6 rev1Δ::his.	This study
DD051	W303 RAD5+ pol2M644G rnh201Δ::KanMX6 MMS2Δ::TRP1	This study
DD053	W303 RAD5+ pol2M644G rnh201Δ::KanMX6 MMS2Δ::TRP1 rev1Δ::his	This study
IM005	W303 pol2M644G rnh201Δ::KanMX6 rad5Δ::TRP1 pol30Δ::hph ura3-1::YIp211-P30-His-POL30-3'.Strain derived from W303 RAD5+	This study
IM006	W303 RAD5+ pol2M644G rnh201::KanMX6 pol30Δ::hph ura3-1::YIp211-P30-His-POL30-3'	This study
IM007	W303 RAD5+ pol2M644G rnh201::KanMX6 pol30Δ::hph ura3-1::YIp211-P30-His-pol30(K164R)-3	This study
IM014	W303 RAD5+ pol30Δ::hph + ura3-1::YIp211-P30-His-POL30-3'	This study
IM015	W303 RAD5+ pol30Δ::hph+ ura3-1::YIp211-P30-His-pol30(K164R)-3	This study
IM016	W303 pol2M644G rnh201Δ::KanMX6 rad5Δ::TRP1 pol30Δ::hph ura3-1::YIp211-P30-His-pol30(K164R)-3.Strain derived from W303 RAD5+	This study
IM017	W303 RAD5-mCherry-hph	This study
IM019	W303 rnh1Δ::His3MX6 rnh201Δ::KanMX6 RAD5-mCherry-hph	This study
IM024	W303 rad5Δ::TRP1 rnh1Δ::His3MX6 rnh201Δ::KanMX6 + pR5-30 (YCplac111-rad5-ATPase mutant).Strain derived from W303 RAD5+	This study
IM025	W303 rad5Δ::TRP1 rnh1Δ::His3MX6 rnh201Δ::KanMX6 + pR5-19 (YCplac111-rad5-Ub ligase mutant).Strain derived from W303 RAD5+	This study
IM20	W303 pol2M644G rnh201Δ::KanMX6 rad5Δ::TRP1 pol30Δ::hph ura3-1::YIp211-P30-His-pol30(K164R)-3 + YCplac111 empty vector.Strain derived from W303 RAD5+	This study
IM21	W303 pol2M644G rnh201Δ::KanMX6 rad5Δ::TRP1 pol30Δ::hph ura3-1::YIp211-P30-His-pol30(K164R)-3 + pR5-28 (YCplac111- RAD5).Strain derived from W303 RAD5+	This study
IM22	W303 pol2M644G rnh201Δ::KanMX6 rad5Δ::TRP1 pol30Δ::hph ura3-1::YIp211-P30-His-pol30(K164R)-3+ pR5-30 (YCplac111-rad5-ATPase mutant).Strain derived from W303 RAD5+	This study
IM23	W303 pol2M644G rnh201Δ::KanMX6 rad5Δ::TRP1 pol30Δ::hph ura3-1::YIp211-P30-His-pol30(K164R)-3 + pR5-19 (YCplac111-rad5-Ub ligase mutant).Strain derived from W303 RAD5+	This study
IM034.1	W303 MATa RAD5+ rnh201-P45D-Y219A-Y165.I3 Top1Δ::hph.	This study
ME073	W303 RAD5+ with YCplac111 empty vector	This study
ME080	W303 rad5Δ::TRP1 rnh1Δ::His3MX6 rnh201Δ::KanMX6+ pR5-28 (YCplac111-RAD5).Strain derived from W303 RAD5+	This study
ME082	W303 rad5Δ::TRP1 rnh1Δ::His3MX6 rnh201Δ::KanMX6+ YCplac111 empty vector.Strain derived from W303 RAD5+	This study
ME085	W303 rad5Δ::TRP1 + YCplac111 empty vector. Strain derived from W303 RAD5+	This study
ME088.1	W303 RAD5+ rnh201-D39A -Y165.I5 rad5Δ::His3MX6	This study
ME089	W303 RAD5+ rnh201-P45D-Y219A -Y165.I3 Top1Δ::hph rad5Δ::His3MX6.	This study
ME090.1	W303 rad5Δ::His3MX6.Strain derived from W303 RAD5+	This study
ME091.1	W303 RAD5+ rnh201-P45D-Y219A -Y165.I3 rad5Δ::His3MX6	This study
MM001	W303 pol2M644G rnh201Δ::KanMX6 rad5Δ::TRP1- YIp211-P30-His-POL30-3'.Strain derived from W303 RAD5+	This study
MM002	W303 pol2M644G rnh201Δ::KanMX6 rad5Δ::TRP1-YIp211-P30-His-pol30(K164R)-3.Strain derived from W303 RAD5+	This study
MM003	W303 RAD5 + pol2M644G rnh201::KanMX6 + YIp211-P30-His-POL30-3'	This study
MM004	W303 RAD5 + pol2M644G rnh201::KanMX6 + YIp211-P30-His-pol30(K164R)-3	This study
MM005	W303 RAD5+ YIp211-P30-His-POL30-3'	This study
MM006	W303 RAD5+ YIp211-P30-His-pol30(K164R)-3	This study
OK002.1	W303 rad5Δ::TRP1 rnh201Δ::KanMX6.Strain derived from W303 RAD5+	This study
YFL1213	W303 RAD5+ rnh1Δ::His3MX6 rnh201Δ::KanMX6	F. Lazzaro
YFL1449	W303 RAD5+ pol2M644G	F. Lazzaro
YFL32047/3a	W303 MATa RAD5+ rnh201-P45D-Y219A -Y165.I3 'RNase H2-RED'	The original strain was obtained from R. J.Crouch's Lab, then crossed by F.Lazzaro
YFL32049/2d	W303 MATa RAD5+ rnh201-D39A -Y165.I5 'RNase H2-DEAD'	The original strain was obtained from R. J.Crouch's Lab, then crossed by F.Lazzaro
YFL1474	W303 RAD5+ pol2M644G rnh201Δ::KanMX6	F. Lazzaro
yRA001	W303 RAD5+ rnh1Δ::His3MX6	This study
yRA009	W303 rad5Δ::TRP1.Strain derived from W303 RAD5+	This study
yRA010	W303 rad5Δ::TRP1 rnh1Δ::His3MX6.Strain derived from W303 RAD5+	This study
yRA011	W303 rad5Δ::TRP1 rnh1Δ::His3MX6 rnh201Δ::KanMX6.Strain derived from W303 RAD5+	This study
Plasmid name	Description	Provided by
pFA6a-His3MX6	Gene deletion casette	E. Schiebel
pFA6a-hphNT1	Gene deletion casette	E. Schiebel
pFA6a-KanMX6	Gene deletion casette	E. Schiebel
pFA6a-Trp1	Gene deletion casette	E. Schiebel
pMaM57	pFA6a-mCherry-hphNT1	M. Knop
pR5-19	YCplac111-rad5-Ub ligase mutant (C914, C917->AA) in the C3HC4 ring-finger motif	Addgene/Louise Prakash
pR5-28	YCplac111-RAD5	Addgene/Louise Prakash
pR5-30	YCplac111-rad5-ATPase mutant (D681, E682->AA)	Addgene/Louise Prakash
YCplac111	LEU resistance, episomal (2µ)	S. El-Khamisy
YIp211-P30-His-POL30-3'	Yeast integrative vector for expression of His-tagged POL30 (PCNA); URA3 marker	Addgene/Helle Ulrich
YIp211-P30-His-pol30(K164R)-3	Yeast integrative vector for expression of His-tagged POL30 (PCNA) mutant K164R; URA3 marker	Addgene/Helle Ulrich
